# Supplementary material for: Evolutionary Specializations of the Human Vertebral Body and Intervertebral Disc in Relation to Bipedalism
Source: Life (Basel). 2026 Mar 12;16(3):466. doi: 10.3390/life16030466 (PMC13028001; doi:10.3390/life16030466)
Supplement: Supplementary file 1 [file life-16-00466-s001.zip]

Archive with 1 entries (1 files):
- life-4097779-supplementary.pdf
